# Supplementary material for: Long-term follow-up of endoscopic papillectomy and the value of preventive pancreatic stent placement (with videos)
Source: Gastroenterol Rep (Oxf). 2023 Oct 18;11:goad050. doi: 10.1093/gastro/goad050 (PMC10585593; doi:10.1093/gastro/goad050)
Supplement: goad050_Supplementary_Data [file goad050_supplementary_data.zip]

Archive with 3 entries (3 files):
- Supplementary Video 2.mp4
- Supplemetary Table_1.docx
- Supplementary Video 1.mp4
